# Supplementary material for: EGFR-targeted fluorescence molecular imaging for intraoperative margin assessment in oral cancer patients: a phase II trial
Source: Nat Commun. 2023 Aug 16;14:4952. doi: 10.1038/s41467-023-40324-8 (PMC10432510; doi:10.1038/s41467-023-40324-8)
Supplement: Supplementary file 4 — Source Data [file 41467_2023_40324_MOESM4_ESM.xlsx]

## Sheet: Figure 2 Spectroscopy
ICON #	Tumor (Q.μaf [mm-1])	Healthy (Q.μaf [mm-1])	TBRspectroscopy (Tumor/Tealthy)
13	0.030059	0.012078	2.48874
14	0.0396885	0.013047	3.04196
15	0.034904	0.0106825	3.2674
19	0.0333246	0.0100838	3.30476
20	0.0303845	0.0149872	2.02737
21	0.0319366	0.0103441	3.08741
24	0.0307022	0.0104129	2.94849
25	0.0285338	0.00975937	2.92374
26	0.0311762	0.00954961	3.26466
27	0.0290311	0.00954961	3.04003
29	0.0282206	0.0103428	2.72853
30	0.0490403	0.00924687	5.30345
31	0.030055	0.00938329	3.20304
32	0.0318343	0.00951762	3.34478
33	0.0307074	0.00979173	3.13606
34	0.0321222	0.0099604	3.22499
37	0.0323561	0.010809	2.99343
38	0.0320641	0.00957061	3.35027
40	0.027976	0.0105659	2.64777
41	0.0318935	0.0104735	3.04517
42	0.0280363	0.00997315	2.81118
43	0.032578	0.0107042	3.04347
44	0.0320183	0.010258	3.12132
45	0.0324073	0.00953716	3.398
46	0.0310931	0.0102405	3.03628
47	0.0391311	0.0100735	3.88457
48	0.0318187	0.0102233	3.11236
50	0.0328557	0.0101806	3.22728
52	0.0329103	0.00945115	3.48214
54	0.029655	0.0102102	2.90444
55	0.0325011	0.0108527	2.99475
56	0.0296001	0.00969787	3.05222
57	0.0326552	0.0102316	3.19159
58	0.0302589	0.0151434	1.99815
59	0.0307476	0.0097153	3.16486
61	0.0611696	0.0143211	4.27128
63	0.0303795	0.0106817	2.84408
64	0.0301605	0.00920432	3.27678
65	0.0295691	0.0101495	2.91336
66	0.0367326	0.0108083	3.39857
69	0.0417184	0.00925246	4.50889
70	0.0542193	0.0100644	5.38723
71	0.0311993	0.0144458	2.15976
72	0.0289268	0.00933964	3.09721
73	0.0318753	0.0103333	3.0847
74	0.0451508	0.0104133	4.33589
75	0.045525	0.0104699	4.34819
76	0.0322415	0.00949194	3.39673
77	0.0299489	0.0103873	2.88324
80	0.0317592	0.0106743	2.9753
81	0.032822	0.00997874	3.28919
81	0.028648	0.00997874	2.8709
82	0.0377138	0.0103135	3.65675
84	0.0297857	0.00953824	3.12277
85	0.0316187	0.0107189	2.94981
86	0.0298581	0.00907125	3.2915
87	0.0438168	0.00957251	4.57736
88	0.0276883	0.0101161	2.73706
89	0.0280712	0.0100941	2.78096
90	0.0327301	0.00922645	3.54743
91	0.0308838	0.00973591	3.17215
92	0.0314743	0.00961106	3.2748
93	0.0325516	0.00978613	3.3263

## Sheet: Figure 4 ROCs
SV = SurgVision Explorer Air
Pearl = Pearl Trilogy
Max SBR = Maximum Signal to Backround Ratio (either Pearl Trilogy or SurgVisionExplorer Air)
ICON 13	SBR SV	SBR Pearl	Max SBR	HE margin (mm)
right/dorsal	1	0	1	14
left	2.54	2.44	2.54	0
caudal	2.05	0	2.05	3
ICON 14	SBR SV	SBR Pearl	Max SBR	HE margin (mm)
buccal		1	1	3.4
caudal	2.1	1.44	2.1	3
ICON 15	SBR SV	SBR PEARL	Max SBR	HE margin (mm)
Cranial		1	1	>5
Lingual	1	1	1	5.3
Caudal		1	1	>5
Buccal		1	1	>5
ICON 19	SBR SV	SBR PEARL	Max SBR	HE margin (mm)
basal	1	1	1	1.1
ICON 20	SBR SV	SBR PEARL	Max SBR	HE margin (mm)
Basal	1	1	1	4.6
ICON 21	SBR SV	SBR PEARL	Max SBR	HE margin (mm)
Buccal	2.74	2.24	2.74	0.3
Medial		2.05	2.05	3.09
ICON 24	SBR SV	SBR PEARL	Max SBR	HE margin (mm)
Basal	1	1	1	6.2
ICON 25	SBR SV	SBR PEARL	Max SBR	HE margin (mm)
Basal		1	1	2.9
ICON 26	SBR SV	SBR PEARL	Max SBR	HE margin (mm)
basal		1.58	1.58	3.6
ICON 27	SBR SV	SBR PEARL	Max SBR	HE margin (mm)
Buccal	1		1	>5
Anterior	1		1	>5
Palatinal	1		1	>5
Dorsal	1		1	>5
Cranial	1	1	1	>5
ICON 30	SBR SV	SBR PEARL	Max SBR	HE margin (mm)
Basal	1.99		1.99	3.7
ICON 31	SBR SV	SBR PEARL	Max SBR	HE margin (mm)
Cranial	1	1	1	>5
buccal	1	1	1	>5
Lingual	1	1	1	>5
ICON 32	SBR SV	SBR PEARL	Max SBR	HE margin (mm)
Posterior	1	1	1	>5
Anterior	1	1	1	>5
Basal 1	2.02	1.974	2.02	12.2
basal 2		1.975	1.975	7.2
ICON 33	SBR SV	SBR PEARL	Max SBR	HE margin (mm)
Basal	1	1	1	5
ICON 34	SBR SV	SBR PEARL	Max SBR	HE margin (mm)
Basal	1.92	1.73	1.92	7.2
ICON 37	SBR SV	SBR PEARL	Max SBR	HE margin (mm)
Basal	3.28	1.	3.28	8.3
ICON 38	SBR SV	SBR PEARL	Max SBR	HE margin (mm)
Lingual	1	1	1	5.9
ICON 40	SBR SV	SBR PEARL	Max SBR	HE margin (mm)
Cranial		1	1	>5
Buccal		1	1	>5
ICON 41	SBR SV	SBR PEARL	Max SBR	HE margin (mm)
Caudal	1	1	1	8.6
Buccal	1	1	1	4.7
Posterior	1	1	1	9
Lingual	1	1	1	5.4
ICON 42	SBR SV	SBR PEARL	Max SBR	HE margin (mm)
Basal 1	2.02	2.41495	2.41495	0
Basal 2	2.45	2.86346	2.86346	0.5
Basal 3	1.92	2.39522	2.39522	1.8
ICON 43	SBR SV	SBR PEARL	Max SBR	HE margin (mm)
Basal	1	1	1	5.9
ICON 44	SBR SV	SBR PEARL	Max SBR	HE margin (mm)
Buccal	2.29	1.6118	2.29	2.3
ICON 45	SBR SV	SBR PEARL	Max SBR	HE margin (mm)
Basal	2.2	2.87	2.87	2.5
ICON 46	SBR SV	SBR PEARL	Max SBR	HE margin (mm)
Cranial	1	1	1	>5
Dorsal 1	2.24	1	2.24	8.1
Dorsal 2	1.79	1	1.79	5.4
ICON 47	SBR SV	SBR PEARL	Max SBR	HE margin (mm)
Basal	2.5	2.49	2.5	1.5
Lateral	1	1	1	>5
Medial	1	1	1	>5
ICON 48	SBR SV	SBR PEARL	Max SBR	HE margin (mm)
Basal 1	1.99	1.99	1.99	2.6
Basal 2	1.66	1.66	1.66	2.3
ICON 50	SBR SV	SBR PEARL	Max SBR	HE margin (mm)
Lateral 1	2.44	2.29239	2.44	0.2
Lateral 2	2.23	2.09725	2.23	1.4
ICON 51	SBR SV	SBR PEARL	Max SBR	HE margin (mm)
Basal	1	1	1	2.2
ICON 52	SBR SV	SBR PEARL	Max SBR	HE margin (mm)
Basal	1	1	1	4.6
ICON 54	SBR SV	SBR PEARL	Max SBR	HE margin (mm)
Basal	1	1	1	5.7
ICON 55	SBR SV	SBR PEARL	Max SBR	HE margin (mm)
Basal	3.99		3.99	0
ICON 56	SBR SV	SBR PEARL	Max SBR	HE margin (mm)
Basal	1.59786	1.50573	1.59786	3.5
Basal	1.79256	1.89102	1.89102	7
ICON 57	SBR SV	SBR PEARL	Max SBR	HE margin (mm)
Lingual	2.64	2.43	2.64	2.39
Cranial	1	1	1	>5
Buccal	1	1	1	>5
ICON 58	SBR SV	SBR PEARL	Max SBR	HE margin (mm)
Basal	2.44		2.44	7.9
ICON 59	SBR SV	SBR PEARL	Max SBR	HE margin (mm)
Basal	2.3		2.3	14
ICON 61	SBR SV	SBR PEARL	Max SBR	HE margin (mm)
Basal	3.03	3.7	3.7	0
ICON 62	SBR SV	SBR PEARL	Max SBR	HE margin (mm)
Basal	1	1	1	1.5
ICON 63	SBR SV	SBR PEARL	Max SBR	HE margin (mm)
Basal	2.11	2.2	2.2	1.8
ICON 64	SBR SV	SBR PEARL	Max SBR	HE margin (mm)
Buccal	1	1	1	5.1
ICON 65	SBR SV	SBR PEARL	Max SBR	HE margin (mm)
Caudal	1.607	2.31	2.31	4
ICON 66	SBR SV	SBR PEARL	Max SBR	HE margin (mm)
Basal	2.27664		2.27664	10.3
ICON 68	SBR SV	SBR PEARL	Max SBR	HE margin (mm)
Basal	2.10631	1	2.10631	0
ICON 69	SBR SV	SBR PEARL	Max SBR	HE margin (mm)
Basomedial	2.29		2.29	3
Basaolateral 1	2.4		2.4	0.78
Basaolateral 2	1.49		1.49	5.4
ICON 70	SBR SV	SBR PEARL	Max SBR	HE margin (mm)
Medial/palatinal	1	1	1	>5
Lateral/buccal	1	1	1	>5
Caudolateral	1	1	1	>5
Posterior	1	1	1	>5
Caudomedial	1	1	1	3
Anterior	1	1	1	>5
ICON 71	SBR SV	SBR PEARL	Max SBR	HE margin (mm)
Caudal	1.69	1.53	1.69	8.9
ICON 72	SBR SV	SBR PEARL	Max SBR	HE margin (mm)
Cranial	1	1	1	>5
Buccal	1	1	1	>5
Caudal	1	1	1	>5
ICON 73	SBR SV	SBR PEARL	Max SBR	HE margin (mm)
Buccocranial	1	1	1	>5
caudoanterior	1	1	1	>5
Caudolingual	1	1	1	>5
Caudoposterior	2.3		2.3	0
Cranial	1	1	1	>5
Lingual	1	1	1	>5
ICON 74	SBR SV	SBR PEARL	Max SBR	HE margin (mm)
Cranial	1.53	1.53	1.53	2.2
Lingual	1	1	1	>5
Caudal	1	1	1	>5
buccal		1.76	1.76	4.4
ICON 75	SBR SV	SBR PEARL	Max SBR	HE margin (mm)
Basal 1	3.01149		3.01149	1.5
Basal 2	1.99066		1.99066	5.6
Toungbase	2.29689		2.29689	>5
ICON 76	SBR SV	SBR PEARL	Max SBR	HE margin (mm)
Caudal	2.87		2.87	0.3
Posterior	1	1	1	>5
ICON 77	SBR SV	SBR PEARL	Max SBR	HE margin (mm)
Caudal	2.02		2.02	12
ICON 78	SBR SV	SBR PEARL	Max SBR	HE margin (mm)
Basal	3.45829		3.45829	10.8
ICON 80	SBR SV	SBR PEARL	Max SBR	HE margin (mm)
Basal	2.02	2.3	2.3	6.4
ICON 81 tumor right	SBR SV	SBR PEARL	Max SBR	HE margin (mm)
Basal	1.52298	1.56	1.56	1.3
ICON 81 tumor left	SBR SV	SBR PEARL	Max SBR	HE margin (mm)
Basal	1.39471	1.6	1.6	5.03
			0
ICON 82	SBR SV	SBR PEARL	Max SBR	HE margin (mm)
Basal	1.67	1.79	1.79	1.89
ICON 84	SBR SV	SBR PEARL	Max SBR	HE margin (mm)
Mucosal	1	1	1	>5
Basal	2.02	2.29	2.29	1.58
Lingua	1	1	1	>5
buccal	1	1	1	>5
ICON 85	SBR SV	SBR PEARL	Max SBR	HE margin (mm)
Basal	2.18	1.84	2.18	2.8
ICON 86	SBR SV	SBR PEARL	Max SBR	HE margin (mm)
Basal	1	2.02	2.02	0.7
ICON 87	SBR SV	SBR PEARL	Max SBR	HE margin (mm)
Basal	1	1	1	3.7
ICON 88	SBR SV	SBR PEARL	Max SBR	HE margin (mm)
Basal	1	1	1	4.7
ICON 89	SBR SV	SBR PEARL	Max SBR	HE margin (mm)
Buccal	2.06		2.06	2.3
Lingual	1		1	7.4
ICON 90	SBR SV	SBR PEARL	Max SBR	HE margin (mm)
Basal	1	1	1	5.16
ICON 91	SBR SV	SBR PEARL	Max SBR	HE margin (mm)
Basal	1.8	2.13	2.13	0.95
ICON 92	SBR SV	SBR PEARL	Max SBR	HE margin (mm)
lingual	1	1	1	>5
caudal	1	1	1	>5
buccal	1.73	1.73	1.73	4
ICON 93	SBR SV	SBR PEARL	Max SBR	HE margin (mm)
Basal	2.04	2.77	2.77	0.4

## Sheet: Table 1 Pat. Char.
ICON	Previous radiotherapy (0=no, 1=yes, on primairy tumor site, 2=yes on neck dissection, 3=head and neck region other)	Previous surgery (0=no, 1=yes)	T-stage 1=T1, 2=T2, 3=T3, 4=T4)	Location (1=tongue, 2=floor of mouth, 3=Maxilla, 4=mandibula, 5=oropharynx, 6=Cheek, 7=lowerlip, 8=upperlip 9 = sulcus glossoronilaris)	Maximum tumor diameter(mm)	Maximum tumor thickness (mm)	Maximum invasiondepth (mm)
13	0	0	4	4	45	14.3	9.3
14	0	0	4	4	18	4.3	3
15	0	0	1	4	28	1.4	2.3
19	3	1	2	1	27	12.2	1.5
20	0	0	2	1	27	9.3	9.4
21	0	0	4	4	22	18.8	2.2
24	0	0	1	1	15	1.06	0.1
25	1	1	1	1	12	3.1	3
26	0	1	1	1	17	4.1	4.5
27	0	0	2	3	30	9.4	9.8
29	3	0	4	4	40	11.2	10.3
30	0	0	4	4	35	8.4	8.5
31	2	1	1	3	17	5.3	10.4
32	0	0	1	2	18	1.5	1.3
33	0	0	2	1	13	5.5	5.4
34	0	0	1	1	21	4.4	2.5
37	0	0	2	2	25	3.4	3.5
38	0	0	4	4	25	8.1	5
40	0	0	2	3	24	5.1	5
41	0	0	2	4	16	8.1	7.4
42	0	0	3	1	33	16.1	18.3
43	0	0	1	1	17	4.3	4.4
44	0	0	4	4	18	6.8	8
45	0	0	1	1	13	7.9	6
46	1	0	1	4	13	10.5	10
47	1	1	1	6	12	5.6	5.3
48	0	0	2	1	41	7.7	8
50	0	0	4	4	29	26	31
51	3	1	1	6	13	4.06	4.1
52	1	0	2	3	28	7.3	5.4
54	3	0	2	1	14	9.9	9.7
55	0	0	4	1	42	12.9	12.9
56	0	0	2	1	27	4	5.1
57	1	1	3	4	15	10.7	10.7
58	0	1	2	1	10	5.5	5.5
59	3	1	3	1	25	8.4	8.4
61	1	0	2	9	23	12	17.1
62	0	0	1	1	13	5.6	5.9
63	0	0	2	1	12	9.2	11.7
64	0	0	4	4	27	14.6	8.1
65	0	0	2	4	15	3.9	5.4
66	1	0	1	1	20	4.8	2.2
68	1	0	1	1	16	13	13
69	0	0	4	1	47	18.5	20
70	0	0	4	3	43	10.1	15
71	1	0	2	7	18	5.5	5.5
72	0	0	1	4	17	3.5	2.2
73	1	0	4	3	11	9.6	9.6
74	1	0	2	2	25	4.8	4.8
75	0	0	4	1	50	11.3	12
76	0	0	1	2	12	9.2	0.9
77	1	1	2	4	24	2.6	4.3
78	0	0	1	1	4	1.1	1
80	1	0	1	6	20	5.2	4.9
81	0	0	1	1	18	4.6	3.8
			1	1	5	2.7	0.7
82	0	0	2	6	20	5.7	5.7
84	0	0	4	4	45	16.1	15
85	0	0	1	1	17	3.8	3.7
86	0	0	2	1	18	10.2	8
87	0	0	1	4	18	2.2	2.5
88	0	0	2	1	15	6	6
89	0	0	3	4	45	4.5	7.2
90	0	0	2	1	25	5.3	5.9
91	0	0	4	1	60	27.2	27
92	0	0	1	4	6	0.9	1.3
93	0	0	4	2	11	7.7	6.1

## Sheet: Sup. Fig. 4 Spectro RT
ICON #	Tumor intrinsic fluoresence (Q.μaf [mm-1])	Healthy intrinsic fluorescence (Q.μaf [mm-1])	TBRspectroscopy (Tumor/Tealthy)	Previous radiotherapy (0=no, 1=yes)
13	0.030059	0.012078	2.48874	0
14	0.0396885	0.013047	3.04196	0
15	0.034904	0.0106825	3.2674	0
19	0.0333246	0.0100838	3.30476	1
20	0.0303845	0.0149872	2.02737	0
21	0.0319366	0.0103441	3.08741	0
24	0.0307022	0.0104129	2.94849	0
25	0.0285338	0.00975937	2.92374	1
26	0.0311762	0.00954961	3.26466	0
27	0.0290311	0.00954961	3.04003	0
29	0.0282206	0.0103428	2.72853	1
30	0.0490403	0.00924687	5.30345	0
31	0.030055	0.00938329	3.20304	1
32	0.0318343	0.00951762	3.34478	0
33	0.0307074	0.00979173	3.13606	0
34	0.0321222	0.0099604	3.22499	0
37	0.0323561	0.010809	2.99343	0
38	0.0320641	0.00957061	3.35027	0
40	0.027976	0.0105659	2.64777	0
41	0.0318935	0.0104735	3.04517	0
42	0.0280363	0.00997315	2.81118	0
43	0.032578	0.0107042	3.04347	0
44	0.0320183	0.010258	3.12132	0
45	0.0324073	0.00953716	3.398	0
46	0.0310931	0.0102405	3.03628	1
47	0.0391311	0.0100735	3.88457	1
48	0.0318187	0.0102233	3.11236	0
50	0.0328557	0.0101806	3.22728	0
52	0.0329103	0.00945115	3.48214	1
54	0.029655	0.0102102	2.90444	1
55	0.0325011	0.0108527	2.99475	0
56	0.0296001	0.00969787	3.05222	0
57	0.0326552	0.0102316	3.19159	1
58	0.0302589	0.0151434	1.99815	0
59	0.0307476	0.0097153	3.16486	1
61	0.0611696	0.0143211	4.27128	1
63	0.0303795	0.0106817	2.84408	0
64	0.0301605	0.00920432	3.27678	0
65	0.0295691	0.0101495	2.91336	0
66	0.0367326	0.0108083	3.39857	1
69	0.0417184	0.00925246	4.50889	0
70	0.0542193	0.0100644	5.38723	0
71	0.0311993	0.0144458	2.15976	1
72	0.0289268	0.00933964	3.09721	0
73	0.0318753	0.0103333	3.0847	0
74	0.0451508	0.0104133	4.33589	1
75	0.045525	0.0104699	4.34819	0
76	0.0322415	0.00949194	3.39673	0
77	0.0299489	0.0103873	2.88324	1
80	0.0317592	0.0106743	2.9753	1
81	0.032822	0.00997874	3.28919	0
81	0.028648	0.00997874	2.8709	0
82	0.0377138	0.0103135	3.65675	0
84	0.0297857	0.00953824	3.12277	0
85	0.0316187	0.0107189	2.94981	0
86	0.0298581	0.00907125	3.2915	0
87	0.0438168	0.00957251	4.57736	0
88	0.0276883	0.0101161	2.73706	0
89	0.0280712	0.0100941	2.78096	0
90	0.0327301	0.00922645	3.54743	0
91	0.0308838	0.00973591	3.17215	0
92	0.0314743	0.00961106	3.2748	0
93	0.0325516	0.00978613	3.3263	0

## Sheet: Sup. Fig. 5 Bone
SV = SurgVision Explorer Air
Pearl = Pearl Trilogy
Max SBR = Maximum Signal to Backround Ratio (either Pearl Trilogy or SurgVisionExplorer Air)
ICON 13	SBR SV SV	SBR Pearl	Max SBR	HE margin (mm)	Specimen including bone (0=no, 1=yes)
ICON 13	SBR SV SV	SBR Pearl	Max SBR	HE margin (mm)	1
right/dorsal	1	0	1	14
left	2.54	2.44	2.54	0
caudal	2.05	0	2.05	3
ICON 14	SBR SV SV	SBR Pearl	Max SBR	HE margin (mm)	1
buccal		1	1	3.4
caudal 1	2.1	1.44	2.1	3
ICON 15	SBR SV	SBR PEARL	Max SBR	HE margin (mm)	1
Cranial		1	1	>5
Lingual	1	1	1	5.3
Caudal		1	1	>5
Buccal		1	1	>5
ICON 19	SBR SV	SBR PEARL	Max SBR	HE margin (mm)	0
basal	1	1	1	1.1
ICON 20	SBR SV	SBR PEARL	Max SBR	HE margin (mm)	0
Basal	1	1	1	4.6
ICON 21	SBR SV	SBR PEARL	Max SBR	HE margin (mm)	1
Buccal	2.74	2.24	2.74	0.3
Medial		2.05	2.05	3.09
ICON 24	SBR SV	SBR PEARL	Max SBR	HE margin (mm)	0
Basal	1	1	1	6.2
ICON 25	SBR SV	SBR PEARL	Max SBR	HE margin (mm)	0
Basal		1	1	2.9
ICON 26	SBR SV	SBR PEARL	Max SBR	HE margin (mm)	0
basal		1.58	1.58	3.6
ICON 27	SBR SV	SBR PEARL	Max SBR	HE margin (mm)	1
Buccal	1		1	>5
Anterior	1		1	>5
Palatinal	1		1	>5
Dorsal	1		1	>5
Cranial	1	1	1	>5
ICON 30	SBR SV	SBR PEARL	Max SBR	HE margin (mm)	1
Basal	1.99		1.99	3.7
ICON 31	SBR SV	SBR PEARL	Max SBR	HE margin (mm)	1
Cranial	1	1	1	>5
buccal	1	1	1	>5
Lingual	1	1	1	>5
ICON 32	SBR SV	SBR PEARL	Max SBR	HE margin (mm)	0
Posterior	1	1	1	>5
Anterior	1	1	1	>5
Basal	2.02	1.974	2.02	12.2
basal 2		1.975	1.975	7.2
ICON 33	SBR SV	SBR PEARL	Max SBR	HE margin (mm)	0
Basal	1	1	1	5
ICON 34	SBR SV	SBR PEARL	Max SBR	HE margin (mm)	0
Basal	1.92	1.73	1.92	7.2
ICON 37	SBR SV	SBR PEARL	Max SBR	HE margin (mm)	1
Basal	3.28	1.	3.28	8.3
ICON 38	SBR SV	SBR PEARL	Max SBR	HE margin (mm)	1
Lingual	1	1	1	5.9
ICON 40	SBR SV	SBR PEARL	Max SBR	HE margin (mm)	1
Cranial		1	1	>5
Buccal		1	1	>5
ICON 41	SBR SV	SBR PEARL	Max SBR	HE margin (mm)	1
Caudal	1	1	1	8.6
Buccal	1	1	1	4.7
Posterior	1	1	1	9
Lingual	1	1	1	5.4
ICON 42	SBR SV	SBR PEARL	Max SBR	HE margin (mm)	0
Basal	2.02	2.41495	2.41495	0
Basal	2.45	2.86346	2.86346	0.5
Basal	1.92	2.39522	2.39522	1.8
ICON 43	SBR SV	SBR PEARL	Max SBR	HE margin (mm)	0
Basal	1	1	1	5.9
ICON 44	SBR SV	SBR PEARL	Max SBR	HE margin (mm)	1
Buccal	2.29	1.6118	2.29	2.3
ICON 45	SBR SV	SBR PEARL	Max SBR	HE margin (mm)	0
Basal	2.2	2.87	2.87	2.5
ICON 46	SBR SV	SBR PEARL	Max SBR	HE margin (mm)	1
Cranial	1	1	1	>5
Dorsal	2.24	1	2.24	8.1
Dorsal	1.79	1	1.79	5.4
ICON 47	SBR SV	SBR PEARL	Max SBR	HE margin (mm)	1
Basal	2.5	2.49	2.5	1.5
Lateral	1	1	1	>5
Medial	1	1	1	>5
ICON 48	SBR SV	SBR PEARL	Max SBR	HE margin (mm)	0
Basal	1.99	1.99	1.99	2.6
Basal	1.66	1.66	1.66	2.3
ICON 50	SBR SV	SBR PEARL	Max SBR	HE margin (mm)	1
Lateral	2.44	2.29239	2.44	0.2
Lateral	2.23	2.09725	2.23	1.4
ICON 51	SBR SV	SBR PEARL	Max SBR	HE margin (mm)	0
Basal	1	1	1	2.2
ICON 52	SBR SV	SBR PEARL	Max SBR	HE margin (mm)	0
Basal	1	1	1	4.6
ICON 54	SBR SV	SBR PEARL	Max SBR	HE margin (mm)	0
Basal	1	1	1	5.7
ICON 55	SBR SV	SBR PEARL	Max SBR	HE margin (mm)	0
Basal	3.99		3.99	0
ICON 56	SBR SV	SBR PEARL	Max SBR	HE margin (mm)	0
Basal	1.59786	1.50573	1.59786	3.5
Basal	1.79256	1.89102	1.89102	7
ICON 57	SBR SV	SBR PEARL	Max SBR	HE margin (mm)	1
Lingual	2.64	2.43	2.64	2.39
Cranial	1	1	1	>5
Buccal	1	1	1	>5
ICON 58	SBR SV	SBR PEARL	Max SBR	HE margin (mm)	0
Basal	2.44		2.44	7.9
ICON 59	SBR SV	SBR PEARL	Max SBR	HE margin (mm)	0
Basal	2.3		2.3	14
ICON 61	SBR SV	SBR PEARL	Max SBR	HE margin (mm)	0
Basal	3.03	3.7	3.7	0
ICON 62	SBR SV	SBR PEARL	Max SBR	HE margin (mm)	0
Basal	1	1	1	1.5
ICON 63	SBR SV	SBR PEARL	Max SBR	HE margin (mm)	0
Basal	2.11	2.2	2.2	1.8
ICON 64	SBR SV	SBR PEARL	Max SBR	HE margin (mm)	1
Buccal	1	1	1	5.1
ICON 65	SBR SV	SBR PEARL	Max SBR	HE margin (mm)	1
Caudal	1.607	2.31	2.31	4
ICON 66	SBR SV	SBR PEARL	Max SBR	HE margin (mm)	0
Basal	2.27664		2.27664	10.3
ICON 68	SBR SV	SBR PEARL	Max SBR	HE margin (mm)	0
Basal	2.10631	1	2.10631	0
ICON 69	SBR SV	SBR PEARL	Max SBR	HE margin (mm)	0
Basomedial	2.29		2.29	3
Basaolateral	2.4		2.4	0.78
Basaolateral	1.49		1.49	5.4
ICON 70	SBR SV	SBR PEARL	Max SBR	HE margin (mm)	1
Medial/palatinal	1	1	1	>5
Lateral/buccal	1	1	1	>5
Caudolateral	1	1	1	>5
Posterior	1	1	1	>5
Caudomedial	1	1	1	3
Anterior	1	1	1	>5
ICON 71	SBR SV	SBR PEARL	Max SBR	HE margin (mm)	0
Caudal	1.69	1.53	1.69	8.9
ICON 72	SBR SV	SBR PEARL	Max SBR	HE margin (mm)	1
Cranial	1	1	1	>5
Buccal	1	1	1	>5
Caudal	1	1	1	>5
ICON 73	SBR SV	SBR PEARL	Max SBR	HE margin (mm)	1
Buccocranial	1	1	1	>5
caudoanterior	1	1	1	>5
Caudolingual	1	1	1	>5
Caudoposterior	2.3		2.3	0
Cranial	1	1	1	>5
Lingual	1	1	1	>5
ICON 74	SBR SV	SBR PEARL	Max SBR	HE margin (mm)	1
Cranial	1.53	1.53	1.53	2.2
Lingual	1	1	1	>5
Caudal	1	1	1	>5
buccal		1.76	1.76	4.4
ICON 75	SBR SV	SBR PEARL	Max SBR	HE margin (mm)	0
Mucosal			0
Basal	3.01149		3.01149	1.5
Basal	1.99066		1.99066	5.6
Toungbase	2.29689		2.29689	>5
ICON 76	SBR SV	SBR PEARL	Max SBR	HE margin (mm)	1
Cranial			0
Caudal	2.87		2.87	0.3
Posterior	1	1	1	>5
ICON 77	SBR SV	SBR PEARL	Max SBR	HE margin (mm)	1
Caudal	2.02	.1,47	2.02	12
ICON 78	SBR SV	SBR PEARL	Max SBR	HE margin (mm)	0
Basal	3.45829		3.45829	10.8
ICON 80	SBR SV	SBR PEARL	Max SBR	HE margin (mm)	0
Basal	2.02	2.3	2.3	6.4
ICON 81 tumor right	SBR SV	SBR PEARL	Max SBR	HE margin (mm)	0
Basal	1.52298	1.56	1.56	1.3
ICON 81 tumor left	SBR SV	SBR PEARL	Max SBR	HE margin (mm)	0
Basal	1.39471	1.6	1.6	5.03
			0
ICON 82	SBR SV	SBR PEARL	Max SBR	HE margin (mm)	0
Basal	1.67	1.79	1.79	1.89
ICON 84	SBR SV	SBR PEARL	Max SBR	HE margin (mm)	1
Mucosal	1	1	1	>5
Basal	2.02	2.29	2.29	1.58
Lingua	1	1	1	>5
buccal	1	1	1	>5
ICON 85	SBR SV	SBR PEARL	Max SBR	HE margin (mm)	0
Basal	2.18	1.84	2.18	2.8
ICON 86	SBR SV	SBR PEARL	Max SBR	HE margin (mm)	0
Basal	1	2.02	2.02	0.7
ICON 87	SBR SV	SBR PEARL	Max SBR	HE margin (mm)	1
Basal	1	1	1	3.7
ICON 88	SBR SV	SBR PEARL	Max SBR	HE margin (mm)	0
Basal	1	1	1	4.7
ICON 89	SBR SV	SBR PEARL	Max SBR	HE margin (mm)	1
Buccal	2.06		2.06	2.3
Lingual	1		1	7.4
ICON 90	SBR SV	SBR PEARL	Max SBR	HE margin (mm)	0
Basal	1	1	1	5.16
ICON 91	SBR SV	SBR PEARL	Max SBR	HE margin (mm)	0
Basal	1.8	2.13	2.13	0.95
ICON 92	SBR SV	SBR PEARL	Max SBR	HE margin (mm)	1
lingual	1	1	1	>5
caudal	1	1	1	>5
buccal	1.73	1.73	1.73	4
ICON 93	SBR SV	SBR PEARL	Max SBR	HE margin (mm)	1
Basal	2.04	2.77	2.77	0.4

## Sheet: Sup. Fig. 6 Pearl vs SV
SV = SurgVision Explorer Air
Pearl = Pearl Trilogy
ICON	Surgical plane	SBR SV	SBR PEARL	Marge (mm)
ICON 13	left	2.54	2.44	0
ICON 14	caudal	2.1	1.44	3
ICON 15	lingual	1	1	5.3
ICON 19	basal	1	1	1.1
ICON 20	basal	1	1	4.6
ICON 21	buccal	2.74	2.24	0.3
ICON 24	basal	1	1	6.2
ICON 27	cranial	1	1	40
ICON 31	buccal	1	1	40
ICON 31	cranial	1	1	40
ICON 31	lingual	1	1	40
ICON 32	anterior	1	1	40
ICON 32	posterior	1	1	40
ICON 32	basal	2.02	1.97	12.2
ICON 33	basal	1	1	5
ICON 34	basal	1.92	1.73	7.2
ICON 38	lingual	1	1	5.9
ICON 41	caudal	1	1	8.6
ICON 41	buccal	1	1	4.7
ICON 41	posterior	1	1	9
ICON 41	lingual	1	1	5.4
ICON 42	basal	2.02	2.41495	0
ICON 42	basal	2.45	2.86346	0.5
ICON 42	basal	1.92	2.39522	1.8
ICON 43	basal	1	1	5.9
ICON 44	buccal	2.29	1.61	2.3
ICON 45	basal	2.2	2.87	2.5
ICON 46	cranial	1	1	40
ICON 46	dorsal	2.24	1	8.1
ICON 46	dorsal	1.79	1	5.4
ICON 47	basal	2.5	2.49	1.5
ICON 47	lateral	1	1	40
ICON 47	medial	1	1	40
ICON 48	basal	1.99	1.99	2.6
ICON 48	basal	1.66	1.66	2.3
ICON 50	lateral	2.44	2.29239	0.2
ICON 50	lateral	2.23	2.09725	1.4
ICON 51	basal	1	1	2.2
ICON 52	basal	1	1	4.6
ICON 54	basal	1	1	5.7
ICON 56	basal	1.59786	1.51	3.5
ICON 56	basal	1.89102	1.89	7
ICON 57	lingual	2.64	2.43	2.39
ICON 57	crainial	1	1	40
ICON 57	buccal	1	1	40
ICON 61	basal	3.03	3.7	0
ICON 62	basal	1	1	1.5
ICON 63	basal	2.11	2.2	1.8
ICON 64	buccal	1	1	5.1
ICON 65	caudal	1.61	2.31	4
ICON 70	anterior	1	1	40
ICON 70	caudolateral	1	1	40
ICON 70	medial/palatinal	1	1	40
ICON 70	lateral/buccal	1	1	40
ICON 70	caudaomedial	1	1	3
ICON 70	posterior	1	1	40
ICON 71	caudal	1.69	1.53	8.9
ICON 72	buccal	1	1	40
ICON 72	caudal	1	1	40
ICON 72	cranial	1	1	40
ICON 73	buccocranial	1	1	40
ICON 73	caudoanterior	1	1	40
ICON 73	caudolingual	1	1	40
ICON 73	cranial	1	1	40
ICON 73	lingual	1	1	40
ICON 74	cranial	1.53	1.53	2.2
ICON 74	lingual	1	1	40
ICON 74	caudal	1	1	40
ICON 76	posterior	1	1	40
ICON 80	basal	2.02	2.3	6.4
ICON 81 R	basal	1.52	1.56	1.3
ICON 81 L	basal	1.39	1.6	5.03
ICON 82	basal	1.56	1.79	1.89
ICON 84	mucosal	1	1	40
ICON 84	basal	2.02	2.29	1.58
ICON 84	lingual	1	1	40
ICON 84	buccal	1	1	40
ICON 85	basal	2.18	1.84	2.8
ICON 86	basal	1	2.02	0.7
ICON 87	basal	1	1	3.7
ICON 88	basal	1	1	4.7
ICON 90	basal	1	1	5.16
ICON 91	basal	1.8	2.13	0.95
ICON 92	lingual	1	1	40
ICON 92	caudal	1	1	40
ICON 92	buccal	1.73	1.73	4
ICON 93	basal	2.04	2.77	0.4
				9
				51
				27

## Sheet: Sup. Fig. 7 Phantom
Mean = Mean fluorescence intensity of the ROI
Max = Maximum fluorescence intensity of the ROI
Measurements are sorted by ICON nr, measurements 1-5 correspond to numbers 1-5 on the sup. Fig. 1A.
ICON, measurement	mean	max
44 1	10582	16460
44 2	18600	22553
44 3	21974	29375
44 4	13379	17921
44 5	20188	25273
49 1	6931	11227
49 2	7801	12340
49 3	22439	28452
49 4	9673	13434
49 5	12116	17131
54 1	6888	11144
54 2	8998	13998
54 3	20543	27485
54 4	10092	14499
54 5	10924	16052
55 1	6208	11005
55 2	9812	13901
55 3	22643	27633
55 4	9892	13662
55 5	11350	17036
56 1	5621	10247
56 2	9852	14037
56 3	23497	27613
56 4	9064	14720
56 5	13883	18675
57 1	5448	8645
57 2	8263	14593
57 3	22099	27371
57 4	9609	14678
57 5	12299	18236
59 1	5242	10023
59 2	8456	13646
59 3	24034	28606
59 4	10180	16930
59 5	13126	20771
60 1	5407	9166
60 2	8312	13277
60 3	25152	29127
60 4	12773	16694
60 5	13386	21258
61 1	5145	8803
61 2	8179	13422
61 3	25073	29218
61 4	10851	16040
61 5	12646	20783
62 1	4949	9221
62 2	8494	14729
62 3	25295	28575
62 4	10038	14545
62 5	13367	19988
63 1	3473	6614
63 2	5463	9812
63 3	24180	27870
63 4	7509	13650
63 5	8271	16553
64 1	3284	7094
64 2	5662	10620
64 3	21052	28111
64 4	8737	16411
64 5	11643	19168
65 1	3628	7058
65 2	5635	9774
65 3	22998	28269
65 4	7982	13418
65 5	9466	16657
66 1	4320	7629
66 2	7698	11957
66 3	19390	29249
66 4	8750	14198
66 5	8856	18754
67 1	3274	6333
67 2	4557	9455
67 3	17802	28132
67 4	6232	13508
67 5	7226	13814
68 1	3852	7675
68 2	6989	14097
68 3	22645	29941
68 4	8233	14386
68 5	10342	19096
69 1	4858	8658
69 2	8651	14462
69 3	22180	30016
69 4	8698	15191
69 5	11685	20475
70 1	4703	10076
70 2	8789	14897
70 3	24035	30050
70 4	9038	16249
70 5	11229	21049
71 1	3947	7804
71 2	6096	12047
71 3	23997	29973
71 4	7388	13468
71 5	9248	16851
72 1	3664	8181
72 2	7326	13776
72 3	21117	29412
72 4	8027	14702
72 5	10992	20731
73 1	4508	8652
73 2	6887	15044
73 3	22605	30457
73 4	8691	15241
73 5	11611	20744
74 1	3877	8842
74 2	6293	13476
74 3	20808	30306
74 4	8375	15477
74 5	9485	19904
75 1	3960	7888
75 2	7340	12107
75 3	22738	30200
75 4	7189	14588
75 5	11125	19359
76 1	3552	8450
76 2	7918	13739
76 3	23266	29895
76 4	9858	15550
76 5	10714	20791
77 1	3710	7691
77 2	6590	12037
77 3	20465	29496
77 4	6530	14608
77 5	9723	17618
78 1	4368	8440
78 2	8511	14765
78 3	21783	31172
78 4	9546	15895
78 5	13475	22960
79 1	3949	7230
79 2	5846	10888
79 3	22707	29994
79 4	8723	16862
79 5	7505	18270
80 1	4015	8398
80 2	8520	14167
80 3	20741	31148
80 4	9126	16357
80 5	14129	21961
82 1	5007	9518
82 2	10273	14864
82 3	23673	30539
82 4	10265	16509
82 5	12044	20065
84 1	4246	8365
84 2	7703	13679
84 3	23007	30943
84 4	8896	16361
84 5	9682	19949
85 1	3818	6830
85 2	4826	10870
85 3	23169	29517
85 4	8484	15625
85 5	9170	17670
89 1	2965	6805
89 2	4720	10556
89 3	19710	29590
89 4	7301	15767
89 5	9196	16836
90 1	4243	8856
90 2	6594	12163
90 3	22356	31964
90 4	8817	16538
90 5	10671	19009
91 1	3670	8212
91 2	7485	12822
91 3	24656	32156
91 4	9295	15289
91 5	9765	18441
92 1	3500	7297
92 2	6831	10986
92 3	20835	30996
92 4	9466	17283
92 5	11446	20296
93 1	4092	7116
93 2	7458	12712
93 3	22594	31666
93 4	7772	15262
93 5	9933	19745
